# Supplementary material for: Arctigenin from Fructus arctii Exhibits Antiaging Effects via Autophagy Induction, Antioxidative Stress, and Increase in Telomerase Activity in Yeast
Source: Antioxidants (Basel). 2024 Jun 2;13(6):684. doi: 10.3390/antiox13060684 (PMC11200627; doi:10.3390/antiox13060684)
Supplement: Supplementary file 1 [file antioxidants-13-00684-s001.zip]

Archive with 1 entries (1 files):
- antioxidants-3036391-supplementary.pdf
